# Supplementary material for: Genome-wide identification of B-box zinc finger (BBX) gene family in Medicago sativa and their roles in abiotic stress responses
Source: BMC Genomics. 2024 Jan 24;25:110. doi: 10.1186/s12864-024-10036-4 (PMC10809573; doi:10.1186/s12864-024-10036-4)
Supplement: Supplementary file 1 — Supplementary Material 1: Table S1. Paralogous gene pairs in segmental duplication events of alfalfa MsBBX genes. Table S2. Collinear genes of MsBBXs between alfalfa and Arabidopsis, alfalfa and O. sativa, alfalfa and M. truncatula. Table S3. The functions of Cis-regulatory elements in MsBBX gene promoters. Table S4. The primers used in this study [file 12864_2024_10036_MOESM1_ESM.xlsx]

## Sheet: Table S1
Table S1. Paralogous gene pairs in segmental duplication events of alfalfa MsBBX genes.
Gene name	Gene ID	Chr No.	Chr position	Segmentally duplication	Gene name	Gene ID	Chr No.	Chr position
MsBBX2	MS.gene76302.t1	chr1.1	78261279-78262958	=	MsBBX4	MS.gene065133.t1	chr1.2	82111079-82112772
MsBBX1	MS.gene33091.t1	chr1.1	7100572-7101635	=	MsBBX5	MS.gene058459.t1	chr1.4	7282505-7283562
MsBBX2	MS.gene76302.t1	chr1.1	78261279-78262958	=	MsBBX6	MS.gene029402.t1	chr1.4	84527430-84529145
MsBBX4	MS.gene065133.t1	chr1.2	82111079-82112772	=	MsBBX6	MS.gene029402.t1	chr1.4	84527430-84529145
MsBBX3	MS.gene24218.t1	chr1.2	1640072-1641312	=	MsBBX12	MS.gene69436.t1	chr3.3	92893706-92894585
MsBBX3	MS.gene24218.t1	chr1.2	1640072-1641312	=	MsBBX14	MS.gene064725.t1	chr3.4	97561160-97562034
MsBBX7	MS.gene94484.t1	chr2.1	25122440-25125129	=	MsBBX8	MS.gene72452.t1	chr2.3	22660558-22663249
MsBBX9	MS.gene032179.t1	chr2.3	4495319-4497296	=	MsBBX18	MS.gene003876.t1	chr4.2	38522711-38524905
MsBBX11	MS.gene68784.t1	chr3.2	92623858-92625236	=	MsBBX13	MS.gene014247.t1	chr3.3	95261700-95263573
MsBBX11	MS.gene68784.t1	chr3.2	92623858-92625236	=	MsBBX15	MS.gene063133.t1	chr3.4	99700262-99701638
MsBBX11	MS.gene68784.t1	chr3.2	92623858-92625236	=	MsBBX16	MS.gene003668.t1	chr4.1	31735968-31737179
MsBBX11	MS.gene68784.t1	chr3.2	92623858-92625236	=	MsBBX17	MS.gene062898.t1	chr4.2	36182296-36183444
MsBBX12	MS.gene69436.t1	chr3.3	92893706-92894585	=	MsBBX14	MS.gene064725.t1	chr3.4	97561160-97562034
MsBBX13	MS.gene014247.t1	chr3.3	95261700-95263573	=	MsBBX15	MS.gene063133.t1	chr3.4	99700262-99701638
MsBBX13	MS.gene014247.t1	chr3.3	95261700-95263573	=	MsBBX16	MS.gene003668.t1	chr4.1	31735968-31737179
MsBBX13	MS.gene014247.t1	chr3.3	95261700-95263573	=	MsBBX17	MS.gene062898.t1	chr4.2	36182296-36183444
MsBBX15	MS.gene063133.t1	chr3.4	99700262-99701638	=	MsBBX16	MS.gene003668.t1	chr4.1	31735968-31737179
MsBBX15	MS.gene063133.t1	chr3.4	99700262-99701638	=	MsBBX17	MS.gene062898.t1	chr4.2	36182296-36183444
MsBBX16	MS.gene003668.t1	chr4.1	31735968-31737179	=	MsBBX17	MS.gene062898.t1	chr4.2	36182296-36183444
MsBBX19	MS.gene015721.t1	chr4.3	1801262-1802760	=	MsBBX20	MS.gene04795.t1	chr4.4	2600054-2601542
MsBBX21	MS.gene010593.t1	chr5.1	12784150-12785618	=	MsBBX22	MS.gene68034.t1	chr5.3	12372994-12374587
MsBBX21	MS.gene010593.t1	chr5.1	12784150-12785618	=	MsBBX23	MS.gene59440.t1	chr5.4	13229963-13231431
MsBBX22	MS.gene68034.t1	chr5.3	12372994-12374587	=	MsBBX23	MS.gene59440.t1	chr5.4	13229963-13231431
MsBBX26	MS.gene035678.t1	chr8.1	3942467-3943690	=	MsBBX28	MS.gene012430.t1	chr8.3	2630623-2631838

## Sheet: Table S2
Table S2. Collinear genes of MsBBXs between alfalfa and Arabidopsis, alfalfa and O. sativa, alfalfa and M. truncatula.
M. sativa = A. thaliana	M. sativa = O. sativa	M. sativa = M. truncatula
MsBBX1 = At2G24790.1	MsBBX9 = Os04t0493000-01	MsBBX1 = MtAES59059
MsBBX2 = At1G68520.1	MsBBX10 = Os06t0654900-01	MsBBX1 = MtAES73516
MsBBX2 = At1G25440.1	MsBBX12 = Os06t0713000-01	MsBBX2 = MtKEH44219
MsBBX3 = At1G75540.1	MsBBX14 = Os06t0713000-01	MsBBX3 = MtAES59602
MsBBX4 = At1G68520.1	MsBBX18 = Os04t0493000-01	MsBBX3 = MtAES73975
MsBBX4 = At1G25440.1	MsBBX19 = Os02t0731700-02	MsBBX3 = MtAES74240
MsBBX5 = At2G24790.1	MsBBX25 = Os07t0667300-01	MsBBX4 = MtKEH44219
MsBBX6 = At1G68520.1	MsBBX28 = Os02t0178100-01	MsBBX5 = MtAES59059
MsBBX6 = At1G25440.1	MsBBX28 = Os06t0654900-01	MsBBX5 = MtAES73516
MsBBX7 = At1G78600.2		MsBBX6 = MtKEH44219
MsBBX8 = At1G78600.2		MsBBX7 = MtKEH38556
MsBBX9 = At1G06040.1		MsBBX8 = MtKEH38556
MsBBX9 = At2G31380.1		MsBBX9 = MtAES67776
MsBBX10 = At2G24790.1		MsBBX9 = MtKEH30341
MsBBX10 = At5G24930.1		MsBBX11 = MtAES74240
MsBBX11 = At1G75540.1		MsBBX11 = MtAES89209
MsBBX11 = At4G39070.1		MsBBX12 = MtAES59602
MsBBX12 = At1G75540.1		MsBBX12 = MtAES73975
MsBBX12 = At2G21320.1		MsBBX13 = MtAES74240
MsBBX12 = At4G39070.1		MsBBX13 = MtAES89209
MsBBX13 = At1G75540.1		MsBBX14 = MtAES59602
MsBBX13 = At4G39070.1		MsBBX14 = MtAES73975
MsBBX14 = At1G75540.1		MsBBX15 = MtAES74240
MsBBX14 = At2G21320.1		MsBBX15 = MtAES89209
MsBBX14 = At4G39070.1		MsBBX16 = MtAES74240
MsBBX15 = At1G75540.1		MsBBX16 = MtAES73975
MsBBX15 = At4G39070.1		MsBBX16 = MtAES89209
MsBBX16 = At4G39070.1		MsBBX17 = MtAES74240
MsBBX17 = At4G39070.1		MsBBX17 = MtAES89209
MsBBX18 = At1G06040.1		MsBBX18 = MtAES67776
MsBBX18 = At2G31380.1		MsBBX18 = MtKEH30341
MsBBX21 = At4G38960.3		MsBBX19 = MtAET05325
MsBBX22 = At4G38960.3		MsBBX20 = MtAET05325
MsBBX25 = At2G47890.1		MsBBX21 = MtKEH27579
MsBBX26 = At5G57660.1		MsBBX22 = MtKEH27579
MsBBX28 = At5G57660.1		MsBBX23 = MtKEH27579
		MsBBX24 = MtKEH21799
		MsBBX25 = MtAES82084
		MsBBX26 = MtAES92384
		MsBBX28 = MtAES92384

## Sheet: Table S3
Table S3. The functions of Cis-regulatory elements in MsBBX gene promoters.
Cis-element name	Function	Group
TCCC-motif	part of a light responsive element	Light responsive
SP1	light responsive element
Box4	part of a conserved DNA module involved in light responsiveness
GT1-motif	light responsive element
I-box	part of a light responsive element
Circadian	cis-acting regulatory element involved in circadian control
G-box	cis-acting regulatory element involved in light responsiveness
GATA-motif	part of a light responsive element
TCT-motif	part of a light responsive element
ERE		Hormone responsive
TGACG-motif	cis-acting regulatory element involved in the MeJA-responsiveness
ABRE	cis-acting element involved in the abscisic acid responsiveness
TGA-element	auxin-responsive element
GARE-motif	gibberellin-responsive element
as-1
P-box	gibberellin-responsive element
TCA-element	cis-acting element involved in salicylic acid responsiveness
CGTCA-motif	cis-acting regulatory element involved in the MeJA-responsiveness
ARE	cis-acting regulatory element essential for the anaerobic induction	Stress responsive
GC-motif	enhancer-like element involved in anoxic specific inducibility
W box
TC-rich repeats	cis-acting element involved in defense and stress responsiveness
LTR	cis-acting element involved in low-temperature responsiveness
MBS	MYB binding site involved in drought-inducibility
MBSI	MYB binding site involved in flavonoid biosynthetic genes regulation
STRE
WRE3
MYC
MYB
WUN-motif
CAT-box	cis-acting regulatory element related to meristem expression	Growth and development
O2-SITE	cis-acting regulatory element involved in zein metabolism regulation
GCN4-motif	cis-regulatory element involved in endosperm expression
A-box	cis-acting regulatory element
AAGAA-motif
AT-rich element	binding site of AT-rich DNA binding protein (ATBP-1)
CCAAT-box	MYBHv1 binding site
RY-element	cis-acting regulatory element involved in seed-specific regulation
HD-Zip1	element involved in differentiation of the palisade mesophyll cells

## Sheet: Table S4
Table S4. The primers used in this study.
Names	Primer sequences (5’-3’)	Amplified fragment length (bp)	Melting temperature (℃)	GC (%)	Self complementarity	Self 3' complementarity	Usage
MsBBX3-F	TGAAACTCTACCCGGTTGGC	156	60	55	5	2	qRT-PCR
MsBBX3-R	GCTTGAGGAACCCAGATCCC		60	60	4	2
MsBBX4-F	TGGAGGCAAAACTGCTAGGG	173	60	55	4	0
MsBBX4-R	TGGACTTGTACGACGCTGTT		60	50	4	0
MsBBX7-F	AGCTTCGGGGCTAAACTGGC	129	62	60	4	2
MsBBX7-R	TGATTTCGCGGTCTTGAAAA		58	40	4	3
MsBBX8-F	AGCTTCGGGACTAAACTGGC	129	60	55	4	2
MsBBX8-R	TGACTCCGCGGTCTTGAAAA		60	50	6	3
MsBBX11-F	TCTGAACCAAGAAACCACTCTAG	119	58	43	4	4
MsBBX11-R	ACAGAACCAGTGTCACTAGCC		60	52	7	3
MsBBX15-F	CCAAGAAACTACTCTAGTAGATC	148	59	39	8	6
MsBBX15-R	CAATCAAGTATTCAGAAATGCTG		59	35	5	5
MsBBX17-F	ATGCCAACAAGGTCTCTGCT	101	60	50	3	2
MsBBX17-R	ATATGCACGCCTCTCCTTGC		61	55	4	2
MsBBX20-F	AGCCAAGACAGCAAGAGCAT	146	60	50	2	2
MsBBX20-R	GGCGAACCCTTTCGTGTCTA		60	55	4	2
MsBBX24-F	TCAGCCACAGCCACCATAAG	121	60	55	2	2
MsBBX24-R	CATCACACGCGGCACATAAA		60	50	4	0
MsBBX28-F	TGACGACGGTTACGGTCAAG	200	60	55	5	1
MsBBX28-R	CGCTATCGTTCATGGCGTTG		60	55	4	2
MsActin2-F	TTTGAGACTTTCAATGTGCCCGCC	154	60	50	6	1	Reference gene
MsActin2-R	TAGCATGTGGGAGTGCATAACCCT		61	50	4	0
MsBBX4-S-F	TCGAGCTCAAGCTTCGAATTCATGACTTGTTCTAGTAAAAACGTAG	750	60	32	6	2	Vector construction
MsBBX4-S-R	GTACCGTCGACTGCAGAATTCTTTTAGCAAAGGAAATGTTGGAA		60	30	4	2
MsBBX11-S-F	TCGAGCTCAAGCTTCGAATTCATGAAGATCCAATGTGATGTG	870	60	38	5	3
MsBBX11-S-R	GTACCGTCGACTGCAGAATTCTCGAAAGTGTCTAGATTTTTTTATG		58	28	6	0
AtActin-F	GCCAAGACATCATGGTGT	816	62	50	6	3	Reference gene
AtActin-R	ATACCTGAGAACATAGTGGTTC		61	41	4	4
MsBBX11-RT-F	ATGAAGATCCAATGTGATGTG	828	60	38	5	3	RT-PCR
MsBBX11-RT-R	TCGAAAGTGTCTAGATTTTTTTATG		58	28	6	0
